# Supplementary material for: Impact of Venetoclax Treatment Schedule on Hematologic Recovery and Treatment Response in AML Patients Unfit for Intensive Chemotherapy
Source: Cancers (Basel). 2025 Mar 28;17(7):1138. doi: 10.3390/cancers17071138 (PMC11987944; doi:10.3390/cancers17071138)
Supplement: Supplementary file 1 [file cancers-17-01138-s001.zip]

Archive with 1 entries (1 files):
- cancers-3461009-supplementary.pdf
